# Supplementary material for: Motor Adaptations to Pain during a Bilateral Plantarflexion Task: Does the Cost of Using the Non-Painful Limb Matter?
Source: PLoS One. 2016 Apr 26;11(4):e0154524. doi: 10.1371/journal.pone.0154524 (PMC4845994; doi:10.1371/journal.pone.0154524)
Supplement: S1 Table — Data are presented in Newtons. Note that regardless the experimental condition (Baseline—when no pain was present, or Pain—immediately following the induction of pain), the leg in which pain was induced and to which no scaling was applied is referred to as the “painful leg” and the leg for which the force was scaled but to which no pain was induced is referred to as the “non-painful leg”. (XLSX) [file pone.0154524.s001.xlsx]

## Sheet: Decreased efficiency experiment
	Baseline									Pain
	1			0.75			0.25			1			0.75			0.25
Subject #	FzTot	Fz Painful leg	Fz non painful leg	FzTot	Fz Painful leg	Fz non painful leg	FzTot	Fz Painful leg	Fz non painful leg	FzTot	Fz Painful leg	Fz non painful leg	FzTot	Fz Painful leg	Fz non painful leg	FzTot	Fz Painful leg	Fz non painful leg
3	363.5	225.3	138.2	401	252.6	148.5	525.2	304	221.3	361.3	228.9	132.4	406.4	261.8	144.6	522.5	314.6	208
4	513.329	252.06	261.269	583.688	281.941	301.747	797.171	402.683	394.488	504.302	161.835	342.468	596.901	223.877	373.024	863.315	377.746	485.569
5	382.329	214.623	167.706	421.84	239.703	182.138	552.784	311.525	241.259	383.728	148.637	235.091	463.937	131.4	332.538	654.003	279.551	374.452
6	388.914	169.411	219.504	446.519	189.878	256.642	641.787	284.823	356.965	385.246	64.1623	321.084	485.59	75.3285	410.261	737.539	259.226	478.313
7	228.586	68.2469	160.339	274.259	88.8929	185.366	438.331	156.853	281.478	232.343	76.6607	155.682	272.963	73.2697	199.694	481.118	137.443	343.676
8	481.023	282.953	198.07	539.148	304.182	234.966	730.435	393.731	336.703	481.323	222.885	258.439	555.292	265.691	289.601	792.157	371.738	420.419
9	714.396	436.815	277.581	783.65	463.236	320.414	1015.81	600.904	414.906	705.899	402.596	303.303	789.261	452.048	337.213	1073.02	582.878	490.144
10	412.8	259.557	153.243	461.112	259.782	201.33	566.498	339.834	226.664	399.851	204.65	195.201	460.26	237.205	223.054	680.288	321.136	359.152
11	550.056	313.181	236.874	617.764	335.801	281.963	837.048	454.614	382.434	557.465	249.293	308.173	666.809	225.315	441.495	919.248	421.638	497.609
12	711.578	420.621	290.956	780.035	517.169	262.867	997.263	605.34	391.923	720.833	433.169	287.664	802.745	430.58	372.165	1064.4	575.508	488.893
13	284.506	140.602	143.904	330.312	140.033	190.279	478.044	210.172	267.872	296.325	57.0049	239.32	387.858	26.9388	360.919	522.414	213.803	308.61
14	411.794	225.221	186.572	466.038	273.899	192.138	601.561	361.901	239.66	435.863	215.762	220.102	476.674	248.766	227.908	650.891	361.26	289.63
15	250.307	135	115.3	285.606	144.8	140.8	370.468	213.2	157.2	248.939	81.6584	167.28	294.677	117.303	177.374	413.325	195.629	217.697
16	208.054	103.931	104.123	236.634	120.324	116.31	321.576	165.446	156.13	213.355	74.4945	138.861	248.542	93.0429	155.499	360.593	149.238	211.356
17	408.046	226.638	181.409	456.882	264.623	192.26	554.809	308.615	246.194	407.459	243.058	164.401	453.128	278.635	174.493	562.988	354.538	208.449
18	446.454	224.071	222.384	511.681	252.372	259.309	739.436	348.298	391.138	439.548	207.324	232.224	512.282	233.848	278.435	762.916	339.809	423.107
19	365.306	163.541	201.765	423.766	197.63	226.136	613.486	277.08	336.407	373.23	193.776	179.454	417.681	210.195	207.486	555.426	293.814	261.613
20	305.129	148.948	156.181	351.68	165.015	186.665	509.096	241.899	267.198	323.981	149.979	174.002	376.96	155.198	221.762	578.96	236.121	342.84
Mean	412.562	222.818	189.743	465.09	249.549	215.546	627.267	332.273	294.996	415.055	189.769	225.286	481.553	207.802	273.751	677.506	321.426	356.085
SD	143.789	98.0167	53.677	154.476	110.792	56.3045	194.219	127.087	82.6934	141.963	105.719	66.3648	156.363	114.452	93.5327	205.655	122.785	107.394
