# Supplementary material for: Motor Adaptations to Pain during a Bilateral Plantarflexion Task: Does the Cost of Using the Non-Painful Limb Matter?
Source: PLoS One. 2016 Apr 26;11(4):e0154524. doi: 10.1371/journal.pone.0154524 (PMC4845994; doi:10.1371/journal.pone.0154524)
Supplement: S2 Table — Data are presented in Newtons. Note that regardless the experimental condition (Baseline—when no pain was present, or Pain—immediately following the induction of pain), the leg in which pain was induced and to which no scaling was applied is referred to as the “painful leg” and the leg for which the force was scaled but to which no pain was induced is referred to as the “non-painful leg”. (XLSX) [file pone.0154524.s002.xlsx]

## Sheet: Increased efficiency experiment
	Baseline									Pain
	1			1.33			4			1			1.33			4
Subject #	FzTot	Fz Painful leg	Fz non painful leg	FzTot	Fz Painful leg	Fz non painful leg	FzTot	Fz Painful leg	Fz non painful leg	FzTot	Fz Painful leg	Fz non painful leg	FzTot	Fz Painful leg	Fz non painful leg	FzTot	Fz Painful leg	Fz non painful leg
21	272.4	137.6	134.8	234.9	120.1	114.8	110.8	57.4	53.4	264.9	138.2	126.7	227	122.1	104.9	106.5	56.7	49.8
22	214.8	92.8	122	179.7	75.3	104.4	74.2	25.3	48.9	212.5	56	156.5	170.6	37.9	132.7	67.8	16.6	51.1
23	325	138.7	186.3	272.1	112.2	159.9	125.5	54.7	70.9	328.9	143.8	185.1	273.9	106.4	167.5	102.7	23.8	78.9
24	471.4	181.8	289.6	387.5	142.6	244.9	163.3	58.9	104.4	459.9	156.7	303.2	381.1	118.1	263	165.7	60.6	105.1
25	369.8	174	195.7	314.8	152.2	162.6	163.6	90.8	72.8	353.6	154.1	199.5	300.7	127.4	173.3	140.5	73.9	66.5
26	581	288.4	292.6	501.8	250.4	251.4	240.2	118.1	122.1	579.1	220.1	359	488.2	210.3	278	203.3	75.9	127.4
28	286	135.3	150.7	245.9	113.4	132.5	113.5	54.7	58.9	298.7	91.1	207.6	242.1	89.7	152.4	124	46.1	78
29	357.2	201.8	155.4	306.9	160.7	146.2	158	90.8	67.2	355.4	190.5	165	306.3	171.9	134.4	134	61.6	72.4
30	338.5	171.2	167.3	290.7	141.7	149	125.3	53.7	71.6	332.6	152.6	180	284.6	121.9	162.7	107.6	30.7	76.9
31	507	244.1	262.9	433.1	205.1	228.1	196.1	91.3	104.8	501.9	183.6	318.4	406.6	87.2	319.4	174.2	61.1	113.1
32	261.1	155.7	105.5	229.7	142.5	87.3	108.5	59.9	48.6	262.4	138.8	123.6	223.8	132.5	91.3	85.6	35.9	49.7
33	412.4	241.4	171	365.8	216.4	149.4	190	113.7	76.3	399.8	185.5	214.3	331.2	132.5	198.7	157.7	79.2	78.5
34	317.1	207.7	109.4	290	193.8	96.2	170.2	114.4	55.8	325.1	146.6	178.5	272.4	118.5	153.9	132	66.4	65.6
35	655.9	359.7	296.2	585	370.1	214.8	289.7	168.4	121.4	654.6	174.6	480	542.5	203.5	339	169.3	10.3	159
36	479.3	241.3	237.9	410.7	201.8	208.9	187.5	93.5	94	481.6	167	314.6	400.9	142.9	258	165.7	57.7	108
37	420.4	230.8	189.7	367.5	197.2	170.2	191.8	110.9	80.8	418.1	210.6	207.5	362.1	191.5	170.7	172.8	87.6	85.1
38	460.1	271.6	188.5	398.2	237.3	160.8	200.2	111.5	88.7	461.6	193.3	268.2	386.1	158.8	227.2	166.6	60.3	106.2
Mean	395.8	204.3	191.5	342	178.4	163.6	165.2	86.3	78.9	393.6	159	234.6	329.4	133.7	195.7	139.8	53.2	86.6
SD	119.1	66.9	63.4	104.8	69	50.7	53.3	35.1	23.8	118	40.8	94.1	97.7	44.1	73.1	36.7	22.6	29.7
