# Supplementary material for: Motor Adaptations to Pain during a Bilateral Plantarflexion Task: Does the Cost of Using the Non-Painful Limb Matter?
Source: PLoS One. 2016 Apr 26;11(4):e0154524. doi: 10.1371/journal.pone.0154524 (PMC4845994; doi:10.1371/journal.pone.0154524)
Supplement: S3 Table — The “laterality index was calculated as: Fz non scaled leg(painful leg)/Fz scaled leg(non painful leg). Note that for some conditions, some participants performed only one contraction with pain. It is because pain decreased <2/10 before the second repetition. (XLSX) [file pone.0154524.s003.xlsx]

## Sheet: Decreased efficiency experiment
	CONTROL							Scaling 0,25							scaling 0,75
	Baseline				Pain			Baseline				Pain			Baseline				Pain
Subj #	contraction1	contraction2	contraction3	mean	contraction1	contraction2	mean	contraction1	contraction2	contraction3	mean	contraction1	contraction2	mean	contraction1	contraction2	contraction3	mean	contraction1	contraction2	mean
3	1.69057	1.49744	1.78575	1.65792	1.61511	1.86342	1.73926	1.51716	1.39499	1.26627	1.39281	1.42489	1.60112	1.513	1.76578	1.4892	2.02241	1.75913	1.75214	1.8015	1.77682
4	0.935612	1.04908	0.912944	0.965878	0.327302	0.63738	0.482341	1.09026	1.05666	0.924983	1.02397	0.661896	0.90629	0.784093	0.902111	0.888783	1.00994	0.933612	0.614239	0.567869	0.591054
5	1.35557	1.28822	1.25829	1.3007	0.476352	0.804455	0.640404	1.27234	1.3718	1.26199	1.30204	0.566203	0.977483	0.771843	1.36865	1.28402	1.34846	1.33371	0.21089	0.667571	0.43923
6	0.827677	0.74251	0.728109	0.766099	-0.0440139	0.59577	0.275878	0.748817	0.849379	0.783846	0.794014	0.451837	0.623303	0.53757	0.682573	0.800787	0.730934	0.738098	0.0345886	0.318077	0.176333
7	0.457637	0.351324	0.475482	0.428148	0.434191	0.519361	0.476776	0.440945	0.716531	0.622424	0.5933	0.335054	0.467741	0.401398	0.234426	0.579796	0.741179	0.518467	0.261142	0.474808	0.367975
8	1.31068	1.36844	1.68363	1.45425	0.598913	1.29639	0.947649	1.29319	1.04448	1.22147	1.18638	0.871686	0.947127	0.909407	1.34647	1.33458	1.25191	1.31099	0.929682	0.994936	0.962309
9	1.58987	1.52495	1.61298	1.57593	1.41645	1.32288	1.36966	1.39076	1.36228	1.59291	1.44865	1.25616	1.22349	1.23982	1.49702	1.3595	1.49058	1.44903	1.43852	1.398	1.41826
10	2.05108	1.51079	1.5042	1.68869	0.974367	1.48364	1.229	1.64633	2.04692	1.19127	1.62817	0.952208	1.10033	1.02627	1.61743	0.922458	1.38055	1.30681	1.21614	1.41026	1.3132
11	1.56206	1.16683	1.2324	1.32043	1.09288	0.608113	0.850498	1.08667	1.21643	1.24616	1.18308	1.14194	0.667711	0.904826	1.09233	1.36971	1.09738	1.18647	0.86449	0.281011	0.572751
12	1.27991	1.49923	1.59724	1.45879	1.49391	1.53649	1.5152	1.42527	1.63939	1.60207	1.55558	1.17997		1.17997	2.53368	1.70203	1.853	2.02957	0.910367	1.50013	1.20525
13	1.11711	1.09713	0.768828	0.994355	0.341727	0.205965	0.273846	2.15417	0.584685	0.530252	1.0897	0.584147	0.919363	0.751755	0.8272	0.583227	0.830306	0.746911	0.0198633	0.134897	0.0773799
14	1.18143	1.20002	1.15752	1.17965	0.559424	1.70495	1.13219	1.54487	1.33988	1.64068	1.50848	1.16407	1.34551	1.25479	1.36581	1.27109	1.59774	1.41154	0.817152	1.51604	1.16659
15	1.23016	1.16757	1.07885	1.15886	0.239884	0.84164	0.540762	1.21702	1.56035	1.31583	1.3644	0.683244	1.24853	0.965886	1.21263	1.04895	0.836763	1.03278	0.547849	0.802281	0.675065
16	0.884843	1.04793	1.09411	1.00896	0.40781	0.544125	0.475967	1.0548	1.01483	1.13296	1.06753	0.522739	0.949796	0.736268	0.963387	1.08283	1.06641	1.03754	0.523666	0.596095	0.55988
17	1.0839	1.40939	1.09411	1.1958	1.52831	1.37601	1.45216	1.19942	1.34164	1.35266	1.29791	1.61875	1.77914	1.69894	0.999008	1.24105	1.50349	1.24785	1.47277	1.73466	1.60371
18	1.21281	0.83096	1.05306	1.03228	0.873779	0.989166	0.931473	0.92944	0.772939	1.01117	0.904516	0.729334	0.896319	0.812827	0.746978	1.11202	1.14708	1.00203	0.800736	0.940603	0.87067
19	0.730499	0.801474	0.908311	0.813428	0.996598	1.12788	1.06224	0.740806	0.924295	0.818461	0.827854	0.940487	1.36383	1.15216	0.815898	0.888839	0.922237	0.875658	0.913717	1.09059	1.00215
20	1.00265	0.956935	1.02057	0.993384	0.879505		0.879505	0.920625	0.946633	0.914455	0.927238	0.684584		0.684584	0.97241	0.94876	0.841493	0.920887	0.611295		0.611295
AVERAGE				1.16631			0.904156				1.17198			0.962523				1.15784			0.854996
SD				0.331278			0.441521				0.290143			0.330779				0.371832			0.484722
