# Supplementary material for: Motor Adaptations to Pain during a Bilateral Plantarflexion Task: Does the Cost of Using the Non-Painful Limb Matter?
Source: PLoS One. 2016 Apr 26;11(4):e0154524. doi: 10.1371/journal.pone.0154524 (PMC4845994; doi:10.1371/journal.pone.0154524)
Supplement: S4 Table — The “laterality index was calculated as: Fz non scaled leg(painful leg)/Fz scaled leg(non painful leg). Note that for some conditions, some participants performed only one contraction with pain. It is because pain decreased <2/10 before the second repetition. (XLSX) [file pone.0154524.s004.xlsx]

## Sheet: Increased efficiency experiment
	CONTROL							Scaling 1,33							scaling 4
	Baseline				Pain			Baseline				Pain			Baseline				Pain
Subj #	contraction1	contraction2	contraction3	mean	contraction1	contraction2	mean	contraction1	contraction2	contraction3	mean	contraction1	contraction2	mean	contraction1	contraction2	contraction3	mean	contraction1	contraction2	mean
21	1.036	1.028	1.016	1.027	1.205	1.008	1.106	1.031	1.031	1.092	1.051	1.251	1.103	1.177	1.031	1.08	1.118	1.076	1.178	1.179	1.179
22	0.75	0.7	0.842	0.764	0.416	0.288	0.352	0.691	0.544	0.994	0.743	0.329	0.237	0.283	0.52	0.416	0.617	0.518	0.229	0.383	0.306
23	0.767	0.664	0.813	0.748	0.792	0.747	0.769	0.695	0.653	0.766	0.705	0.59	0.656	0.623	0.777	0.757	0.806	0.78	-0.187	0.886	0.35
24	0.588	0.677	0.576	0.614	0.517		0.517	0.655	0.566	0.489	0.57	0.444		0.444	0.573	0.571	0.43	0.525	0.575		0.575
25	0.803	0.915	0.959	0.892	0.636	1.013	0.824	0.992	0.868	0.953	0.938	0.562	0.997	0.78	1.119	1.495	1.148	1.254	1.179	1.126	1.152
26	1.049	1.023	0.89	0.988	0.45	0.829	0.639	1	0.985	0.994	0.993	0.689	0.851	0.77	0.917	0.944	1.066	0.975	0.511	0.748	0.63
28	0.825	0.971	0.949	0.915	0.309	0.645	0.477	0.79	0.833	0.979	0.867	0.537	0.772	0.654	0.977	0.899	0.88	0.919	0.551	0.714	0.633
29	1.274	1.384	1.244	1.301	1.309	1.76	1.534	1.162	1.102	1.038	1.101	1.301	1.235	1.268	1.153	1.378	1.55	1.36	0.53	1.178	0.854
30	1.059	1.117	0.901	1.026	0.675	1.061	0.868	1.067	0.999	0.794	0.953	0.562	0.971	0.766	0.907	0.566	0.77	0.748	0.065	0.799	0.432
31	0.912	0.967	0.913	0.931	0.574	0.584	0.579	0.98	0.871	0.849	0.9	0.148	0.416	0.282	0.923	0.811	0.891	0.875	0.445	0.654	0.55
32	1.328	1.44	1.592	1.453	1.081	1.17	1.126	1.434	1.42	1.994	1.616	1.297	1.692	1.494	1.146	1.049	1.393	1.196	0.2	1.334	0.767
33	1.393	1.425	1.377	1.398	0.812	0.917	0.864	1.348	1.42	1.555	1.441	0.514	0.817	0.665	1.524	1.432	1.457	1.471	0.786	1.289	1.038
34	1.976	2.051	1.666	1.898	0.44	1.54	0.99	1.819	2.052	2.207	2.026	0.542	1.122	0.832	1.968	2.071	2.091	2.043	0.969	1.056	1.013
35	1.096	1.2	1.365	1.22	0.36		0.36	1.443	1.844	1.965	1.751	0.592		0.592	0.746	1.753	1.848	1.449	0.065		0.065
36	1.038	0.971	1.046	1.018	0.438	0.641	0.54	0.943	0.94	1.023	0.969	0.495	0.623	0.559	1.044	0.973	1.006	1.008	0.449	0.651	0.55
37	1.298	1.106	1.266	1.223	1.102	0.911	1.006	1.217	1.08	1.189	1.162	1.14		1.14	1.405	1.299	1.425	1.376	1.29	0.792	1.041
38	1.516	1.339	1.473	1.443	0.761	0.693	0.727	1.498	1.398	1.502	1.466	0.867	0.564	0.715	1.349	1.332	1.092	1.257	0.95	0.253	0.602
AVERAGE				1.109			0.781				1.132			0.767				1.108			0.69
SD				0.321			0.311				0.397			0.334				0.384			0.318
